# Supplementary material for: Metagenomic Insights Reveal the Microbial Diversity and Associated Algal-Polysaccharide-Degrading Enzymes on the Surface of Red Algae among Remote Regions
Source: Int J Mol Sci. 2023 Jul 3;24(13):11019. doi: 10.3390/ijms241311019 (PMC10342065; doi:10.3390/ijms241311019)
Supplement: Supplementary file 1 [file ijms-24-11019-s001.zip]

Archive with 1 entries (1 files):
- ijms-2437135-supplementary.pdf
